# Supplementary material for: Metabolic Profile of Calcium Oxalate Stone Patients with Enteric Hyperoxaluria and Impact of Dietary Intervention
Source: Nutrients. 2024 Aug 13;16(16):2688. doi: 10.3390/nu16162688 (PMC11357492; doi:10.3390/nu16162688)
Supplement: Supplementary file 1 [file nutrients-16-02688-s001.zip]

Archive with 1 entries (1 files):
- nutrients-3095649-supplementary.pdf
